# Supplementary material for: The effects of exopolysaccharides and exopolysaccharide-producing Lactobacillus on the intestinal microbiome of zebrafish (Danio rerio)
Source: BMC Microbiol. 2020 Oct 6;20:300. doi: 10.1186/s12866-020-01990-6 (PMC7539446; doi:10.1186/s12866-020-01990-6)
Supplement: Supplementary file 5 — Additional file 5. The screening results. [file 12866_2020_1990_MOESM5_ESM.xlsx]

## Sheet: Screening results
The screening results of EPS-producing strains
StrainsID	Description	Qurey Cover	Identification	OD490(phenol-sulfuric acid method)	yield(mg/L）
HNUA1	Lactobacillus plantarum strain BDGP2 chromosome, complete genome	1	1	<0	NA
HNUA2	Lactobacillus farciminis strain KJ04 16S ribosomal RNA gene, partial sequence	1	0.99	<0	NA
HNUA3	Lactobacillus pentosus strain a28 16S ribosomal RNA gene, partial sequence	1	0.99	0.31	76.0223
HNUA4	Lactobacillus brevis strain SRCM101106, complete genome	1	1	0.139	37.8101
HNUA5	Lactobacillus plantarum strain BDGP2 chromosome, complete genome	1	1	0.141	38.257
HNUA6	Lactobacillus pentosus strain a2 16S ribosomal RNA gene, partial sequence	1	1	<0	NA
HNUA7	Lactobacillus plantarum strain IMAU80058 16S ribosomal RNA gene, partial sequence	1	0.99	<0	NA
HNUA8	Lactobacillus plantarum strain BDGP2 chromosome, complete genome	1	0.99	<0	NA
HNUA9	Lactobacillus plantarum strain BDGP2 chromosome, complete genome	0.99	1	<0	NA
HNUA10	Lactobacillus plantarum strain BDGP2 chromosome, complete genome	1	0.99	<0	NA
HNUA11	Lactobacillus farciminis gene for 16S ribosomal RNA, partial sequence, strain: Y207D	0.99	0.99	<0	NA
HNUA12	Lactobacillus plantarum strain BDGP2 chromosome, complete genome	1	0.99	<0	NA
HNUA13	Lactobacillus plantarum strain BDGP2 chromosome, complete genome	1	0.99	<0	NA
HNUA14	Lactobacillus plantarum strain BDGP2 chromosome, complete genome	1	0.99	<0	NA
HNUA15	Lactobacillus fermentum DNA, complete genome, strain: MTCC 25067	0.99	0.99	<0	NA
HNUA16	Lactobacillus plantarum strain BDGP2 chromosome, complete genome	1	0.99	<0	NA
HNUA17	Lactobacillus plantarum strain BDGP2 chromosome, complete genome	0.99	1	0.138	37.5866
HNUA18	Lactobacillus plantarum strain BDGP2 chromosome, complete genome	1	0.99	<0	NA
HNUA19	Lactobacillus plantarum strain BDGP2 chromosome, complete genome	1	0.99	<0	NA
HNUA20	Lactobacillus plantarum strain IMAU80058 16S ribosomal RNA gene, partial sequence	0.99	0.99	<0	NA
HNUA21	Lactobacillus fermentum strain FTDC 8312, complete genome	0.99	0.99	<0	NA
HNUA22	Lactobacillus plantarum strain BDGP2 chromosome, complete genome	1	0.99	<0	NA
HNUA23	Lactobacillus plantarum strain IMAU80058 16S ribosomal RNA gene, partial sequence	0.99	0.99	<0	NA
HNUA24	Lactobacillus plantarum strain BDGP2 chromosome, complete genome	0.99	1	<0	NA
HNUA25	Lactobacillus plantarum strain BDGP2 chromosome, complete genome	1	0.99	<0	NA
HNUA26	Pediococcus pentosaceus gene for 16S ribosomal RNA, partial sequence, strain: JCM 20459	1	0.99	<0	NA
HNUA27	Lactobacillus fermentum strain MGB37-5 16S ribosomal RNA gene, partial sequence	0.99	0.99	0.101	29.3184
HNUA28	Lactobacillus fermentum DNA, complete genome, strain: MTCC 25067	1	0.99	<0	NA
HNUA29	Lactobacillus farciminis strain KJ05 16S ribosomal RNA gene, partial sequence	0.99	0.99	0.298	73.3408
HNUA30	Lactobacillus futsaii strain YM 0097 16S ribosomal RNA gene, partial sequence	1	0.99	<0	NA
HNUA31	Lactobacillus fermentum DNA, complete genome, strain: MTCC 25067	1	0.99	<0	NA
HNUA32	Lactobacillus fermentum DNA, complete genome, strain: MTCC 25067	1	0.99	<0	NA
HNUA33	Lactobacillus fermentum strain MGB37-5 16S ribosomal RNA gene, partial sequence	0.99	0.99	<0	NA
HNUA34	Lactobacillus fermentum DNA, complete genome, strain: MTCC 25067	0.99	0.99	<0	NA
HNUA36	Lactobacillus futsaii strain YM 0097 16S ribosomal RNA gene, partial sequence	0.99	1	<0	NA
HNUA37	Lactobacillus fermentum strain MGC16-1 16S ribosomal RNA gene, partial sequence	1	1	<0	NA
HNUA38	Lactobacillus fermentum DNA, complete genome, strain: MTCC 25067	0.99	0.99	<0	NA
HNUA39	Lactobacillus reuteri strain I49, complete genome	0.99	0.99	<0	NA
HNUA40	Lactobacillus reuteri strain I49, complete genome	0.99	1	<0	NA
HNUA41	Lactobacillus reuteri strain I49, complete genome	1	0.99	<0	NA
HNUA42	Lactobacillus fermentum strain MGC16-1 16S ribosomal RNA gene, partial sequence	1	1	<0	NA
HNUA43	Lactobacillus reuteri strain VB4 16S ribosomal RNA gene, partial sequence	0.99	1	<0	NA
HNUA44	Lactobacillus reuteri strain I49, complete genome	0.99	1	<0	NA
HNUA45	Lactobacillus reuteri strain I49, complete genome	0.99	1	<0	NA
HNUA46	Lactobacillus fermentum strain MGC16-1 16S ribosomal RNA gene, partial sequence	0.99	0.99	<0	NA
HNUA47	Staphylococcus condimenti strain StO 2014-01, complete genome	1	0.99	<0	NA
HNUA48	Enterococcus faecalis strain TS4E2 16S ribosomal RNA gene, partial sequence	1	0.99	<0	NA
HNUA49	Enterococcus faecalis strain TS4E2 16S ribosomal RNA gene, partial sequence	1	0.99	<0	NA
HNUA50	Lactobacillus fermentum DNA, complete genome, strain: MTCC 25067	0.99	0.99	<0	NA
HNUA51	Weissella confusa strain BSR5 16S ribosomal RNA gene, partial sequence	1	0.99	<0	NA
HNUA52	Lactobacillus fermentum DNA, complete genome, strain: MTCC 25067	1	1	<0	NA
HNUA53	Lactobacillus plantarum strain BDGP2 chromosome, complete genome	1	0.99	<0	NA
HNUA54	Lactobacillus plantarum strain BDGP2 chromosome, complete genome	1	1	<0	NA
HNUA55	Lactobacillus fermentum strain SK152, complete genome	1	0.99	<0	NA
HNUA56	Lactobacillus fermentum strain KFC 16S ribosomal RNA gene, partial sequence	1	1	<0	NA
HNUA57	Lactobacillus plantarum strain BDGP2 chromosome, complete genome	1	1	<0	NA
HNUA58	Lactobacillus fermentum DNA, complete genome, strain: MTCC 25067	1	1	<0	NA
HNUA59	Lactobacillus plantarum strain BDGP2 chromosome, complete genome	1	1	0.274	67.9777
HNUA60	Lactobacillus fermentum DNA, complete genome, strain: MTCC 25067	1	1	<0	NA
HNUA61	Lactobacillus fermentum strain KFC 16S ribosomal RNA gene, partial sequence	1	1	<0	NA
HNUA62	Lactobacillus fermentum DNA, complete genome, strain: MTCC 25067	1	0.99	<0	NA
HNUA63	Lactobacillus fermentum strain KFC 16S ribosomal RNA gene, partial sequence	1	1	<0	NA
HNUA64	Lactobacillus fermentum DNA, complete genome, strain: MTCC 25067	1	1	<0	NA
HNUA65	Lactobacillus plantarum strain PC520 chromosome, complete genome	1	0.99	0.283	69.9888
HNUA66	Lactobacillus plantarum strain PC520 chromosome, complete genome	1	1	<0	NA
HNUA67	Lactobacillus plantarum strain PC520 chromosome, complete genome	1	0.99	<0	NA
HNUA68	Lactobacillus plantarum strain PC520 chromosome, complete genome	1	0.99	<0	NA
HNUA69	Lactobacillus plantarum strain 10CH chromosome, complete genome	1	1	<0	NA
HNUA70	Pediococcus acidilactici strain NRCC1 16S ribosomal RNA gene, partial sequence	1	0.99	<0	NA
HNUA71	Lactobacillus plantarum strain PC520 chromosome, complete genome	1	0.99	<0	NA
HNUA72	Lactobacillus plantarum strain PC520 chromosome, complete genome	1	1	<0	NA
HNUA73	Lactobacillus plantarum strain PC520 chromosome, complete genome	1	0.99	<0	NA
HNUA74	Lactobacillus plantarum strain 10CH chromosome, complete genome	1	1	<0	NA
HNUA75	Weissella confusa strain BSR5 16S ribosomal RNA gene, partial sequence	1	1	<0	NA
HNUA76	Lactobacillus reuteri strain I49, complete genome	1	0.99	<0	NA
HNUA77	Lactobacillus fermentum strain BI-2.4 16S ribosomal RNA gene, partial sequence	0.99	1	<0	NA
HNUA78	Staphylococcus condimenti strain StO 2014-01, complete genome	1	1	0.143	38.7039
HNUA79	Lactobacillus fermentum strain SK152, complete genome	1	1	0.152	40.7151
HNUA80	Lactobacillus pontis strain NM100-2 16S ribosomal RNA gene, partial sequence	0.99	0.99	0.137	37.3631
HNUA81	Lactobacillus reuteri strain I49, complete genome	1	1	<0	NA
HNUA82	Lactobacillus fermentum strain SK152, complete genome	1	0.99	<0	NA
HNUA83	Lactobacillus fermentum strain SK152, complete genome	1	0.99	<0	NA
HNUA84	Lactobacillus pontis strain NM14-2 16S ribosomal RNA gene, partial sequence	1	0.99	<0	NA
HNUA85	Lactobacillus fermentum strain SK152, complete genome	1	1	0.202	51.8883
HNUA86	Lactobacillus plantarum strain BDGP2 chromosome, complete genome	1	1	<0	NA
HNUA87	Lactobacillus plantarum strain BDGP2 chromosome, complete genome	1	1	<0	NA
HNUA88	Lactobacillus plantarum strain BDGP2 chromosome, complete genome	1	1	<0	NA
HNUA89	Lactobacillus pontis strain NM100-2 16S ribosomal RNA gene, partial sequence	1	1	0.204	52.3352
HNUA90	Lactobacillus fermentum strain SK152, complete genome	1	0.99	<0	NA
HNUA91	Lactobacillus pontis strain NM100-2 16S ribosomal RNA gene, partial sequence	1	1	<0	NA
HNUA92	Lactobacillus plantarum strain BDGP2 chromosome, complete genome	1	0.99	<0	NA
HNUA93	Lactobacillus plantarum strain BDGP2 chromosome, complete genome	1	1	<0	NA
HNUA94	Enterococcus faecalis strain TS4E2 16S ribosomal RNA gene, partial sequence	1	1	<0	NA
HNUA95	Lactobacillus plantarum strain PC520 chromosome, complete genome	1	1	<0	NA
HNUA96	Lactobacillus plantarum strain PC520 chromosome, complete genome	1	0.98	0.362	87.6425
HNUB1	Lactobacillus plantarum strain PC520 chromosome, complete genome	1	0.99	<0	NA
HNUB2	Lactobacillus plantarum strain PC520 chromosome, complete genome	1	1	<0	NA
HNUB4	Lactobacillus plantarum strain PC520 chromosome, complete genom	0.99	0.99	<0	NA
HNUB5	Lactobacillus panis gene for 16S ribosomal RNA, partial sequence, strain: JCM 11053	0.99	0.99	<0	NA
HNUB6	Weissella cibaria strain CMS1, complete genome	1	0.99	<0	NA
HNUB7	Lactobacillus namurensis gene for 16S rRNA, partial sequence, strain: NBRC 107158	1	0.98	<0	NA
HNUB8	Lactobacillus buchneri gene for 16S ribosomal RNA, partial sequence, strain: DG3	0.99	0.99	<0	NA
HNUB9	Lactobacillus fermentum DNA, complete genome, strain: MTCC 25067	1	0.99	<0	NA
HNUB10	Lactobacillus plantarum strain 10CH chromosome, complete genome	1	0.99	<0	NA
HNUB11	Lactobacillus plantarum strain 10CH chromosome, complete genome	1	1	<0	NA
HNUB12	Lactobacillus plantarum strain BDGP2 chromosome, complete genome	1	0.99	<0	NA
HNUB13	Lactobacillus plantarum strain 10CH chromosome, complete genome	1	0.99	<0	NA
HNUB14	Lactobacillus pentosus strain a2 16S ribosomal RNA gene, partial sequence	1	0.98	<0	NA
HNUB15	Lactobacillus plantarum strain IMAU80058 16S ribosomal RNA gene, partial sequence	1	0.99	<0	NA
HNUB16	Pediococcus pentosaceus gene for 16S ribosomal RNA, partial sequence, strain: JCM 20459	1	0.99	<0	NA
HNUB17	Lactobacillus fermentum strain MGB37-5 16S ribosomal RNA gene, partial sequence	0.99	0.99	<0	NA
HNUB18	Pediococcus pentosaceus gene for 16S ribosomal RNA, partial sequence, strain: JCM 20459	0.99	0.99	<0	NA
HNUB19	Lactobacillus fermentum strain MGB37-5 16S ribosomal RNA gene, partial sequence	0.99	0.99	<0	NA
HNUB20	Lactobacillus fermentum strain FTDC 8312, complete genome	0.99	0.99	0.412	98.8156
HNUB21	Lactobacillus fermentum DNA, complete genome, strain: MTCC 25067	1	0.99	<0	NA
HNUB22	Pediococcus pentosaceus gene for 16S ribosomal RNA, partial sequence, strain: JCM 20459	1	0.99	<0	NA
HNUB23	Pediococcus pentosaceus gene for 16S ribosomal RNA, partial sequence, strain: JCM 20459	0.99	0.99	<0	NA
HNUB76	Lactobacillus paracasei strain FAM18149 chromosome, complete genome	1	0.99	<0	NA
HNUB77	Lactobacillus plantarum strain 10CH chromosome, complete genome	1	1	<0	NA
HNUB78	Lactobacillus plantarum strain 10CH chromosome, complete genome	1	1	<0	NA
HNUB79	Lactobacillus plantarum strain 10CH chromosome, complete genome	1	0.99	<0	NA
HNUB80	Lactobacillus paracasei strain FAM18149 chromosome, complete genome	1	0.99	<0	NA
HNUB81	Lactobacillus plantarum strain 10CH chromosome, complete genome	1	0.99	<0	NA
HNUB82	Lactobacillus plantarum strain 10CH chromosome, complete genome	1	1	<0	NA
HNUB84	Lactobacillus plantarum strain 10CH chromosome, complete genome	1	0.99	<0	NA
HNUB85	Lactobacillus paracasei strain FAM18149 chromosome, complete genome	1	0.99	<0	NA
HNUB86	Lactobacillus acidipiscis strain ACA-DC 1533 genome assembly, chromosome: I	1	0.99	<0	NA
HNUB87	Lactobacillus namurensis gene for 16S rRNA, partial sequence, strain: NBRC 107158	1	0.99	0.131	36.0223
HNUB88	Lactobacillus namurensis gene for 16S rRNA, partial sequence, strain: NBRC 107158	1	0.99	<0	NA
HNUB89	Lactobacillus fermentum strain LAC FRN-92, complete genome	1	0.99	<0	NA
HNUB90	Lactobacillus namurensis gene for 16S rRNA, partial sequence, strain: NBRC 107158	1	0.99	<0	NA
HNUB91	Lactobacillus plantarum strain BDGP2 chromosome, complete genome	1	1	0.194	50.1006
HNUB92	Lactobacillus plantarum strain PC520 chromosome, complete genome	1	0.99	<0	NA
HNUB93	Lactobacillus plantarum strain BDGP2 chromosome, complete genome	1	1	<0	NA
HNUB94	Lactobacillus fermentum DNA, complete genome, strain: MTCC 25067	1	1	<0	NA
HNUB95	Lactobacillus namurensis gene for 16S rRNA, partial sequence, strain: NBRC 107158	1	0.99	<0	NA
HNUB96	Lactobacillus plantarum strain BDGP2 chromosome, complete genome	0.99	0.99	0.181	47.1955
HNUC1	Lactobacillus plantarum strain 10CH chromosome, complete genome	1	0.99	<0	NA
HNUC2	Lactobacillus namurensis gene for 16S rRNA, partial sequence, strain: NBRC 107158	1	0.99	0.146	39.3743
HNUC3	Lactobacillus plantarum strain BDGP2 chromosome, complete genome	1	1	<0	NA
HNUC4	Lactobacillus plantarum strain BDGP2 chromosome, complete genome	1	0.99	<0	NA
HNUC5	Lactobacillus fermentum DNA, complete genome, strain: MTCC 25067	1	1	<0	NA
HNUC6	Lactobacillus plantarum strain PC520 chromosome, complete genome	1	1	<0	NA
HNUC7	Lactobacillus fermentum DNA, complete genome, strain: MTCC 25067	1	1	<0	NA
HNUC8	Lactobacillus fermentum DNA, complete genome, strain: MTCC 25067	1	0.99	<0	NA
HNUC9	Lactobacillus fermentum DNA, complete genome, strain: MTCC 25067	1	0.99	<0	NA
HNUC10	Lactobacillus fermentum DNA, complete genome, strain: MTCC 25067	1	0.99	<0	NA
HNUC11	Lactobacillus fermentum DNA, complete genome, strain: MTCC 25067	1	0.99	<0	NA
HNUC12	Lactobacillus plantarum strain 10CH chromosome, complete genome	1	1	0.12	33.5642
HNUC13	Staphylococcus epidermidis strain ATCC 12228, complete genome	1	0.99	<0	NA
HNUC15	Staphylococcus epidermidis strain ATCC 12228, complete genome	1	0.99	<0	NA
HNUC16	Staphylococcus epidermidis strain ATCC 12228, complete genome	0.99	0.99	<0	NA
HNUC17	Lactobacillus plantarum strain BDGP2 chromosome, complete genome	0.99	0.99	<0	NA
HNUC18	Lactobacillus plantarum strain BDGP2 chromosome, complete genome	1	0.99	0.178	46.5251
HNUC19	Lactobacillus plantarum strain BDGP2 chromosome, complete genome	1	0.99	<0	NA
HNUC20	Lactobacillus plantarum strain BDGP2 chromosome, complete genome	0.99	0.99	<0	NA
HNUC21	Lactobacillus fermentum strain BP-1.1 16S ribosomal RNA gene, partial sequence	1	0.99	<0	NA
HNUC22	Lactobacillus plantarum strain IMAU80058 16S ribosomal RNA gene, partial sequence	0.99	0.99	<0	NA
HNUC23	Lactobacillus plantarum strain BDGP2 chromosome, complete genome	1	0.99	<0	NA
HNUC24	Lactobacillus plantarum strain BDGP2 chromosome, complete genome	0.99	0.99	<0	NA
HNUC25	Pediococcus pentosaceus strain MRSD3 16S ribosomal RNA gene, partial sequence	0.99	0.96	<0	NA
HNUC26	Lactobacillus fermentum strain FTDC 8312, complete genome	1	0.99	<0	NA
HNUC27	Lactobacillus plantarum strain BDGP2 chromosome, complete genome	0.99	0.99	<0	NA
HNUC28	Lactobacillus plantarum strain IMAU80058 16S ribosomal RNA gene, partial sequence	1	0.99	<0	NA
HNUC29	Lactobacillus pentosus strain a73 16S ribosomal RNA gene, partial sequence	0.99	0.99	0.222	56.3575
HNUC30	Lactobacillus fermentum strain KFC 16S ribosomal RNA gene, partial sequence	1	1	<0	NA
HNUC31	Lactobacillus fermentum strain KFC 16S ribosomal RNA gene, partial sequence	1	0.99	<0	NA
HNUC32	Lactobacillus fermentum strain KFC 16S ribosomal RNA gene, partial sequence	1	0.99	<0	NA
HNUC33	Lactobacillus fermentum strain MGC16-1 16S ribosomal RNA gene, partial sequence	1	0.99	<0	NA
HNUC34	Lactobacillus fermentum strain KFC 16S ribosomal RNA gene, partial sequence	0.99	0.99	<0	NA
HNUC35	Lactobacillus fermentum strain KFC 16S ribosomal RNA gene, partial sequence	1	0.99	<0	NA
HNUC36	Lactobacillus fermentum strain KFC 16S ribosomal RNA gene, partial sequence	0.99	1	<0	NA
HNUC37	Lactobacillus fermentum strain KFC 16S ribosomal RNA gene, partial sequence	1	0.99	<0	NA
HNUC38	Lactobacillus fermentum strain KFC 16S ribosomal RNA gene, partial sequence	0.99	0.99	0.173	45.4078
HNUC39	Lactobacillus fermentum strain KFC 16S ribosomal RNA gene, partial sequence	0.99	0.99	<0	NA
HNUC40	Lactobacillus fermentum strain KFC 16S ribosomal RNA gene, partial sequence	0.99	0.99	<0	NA
HNUC41	Lactobacillus plantarum strain BDGP2 chromosome, complete genome	0.99	0.99	<0	NA
HNUC42	Lactobacillus pentosus strain a73 16S ribosomal RNA gene, partial sequence	1	1	<0	NA
