# Supplementary material for: The effects of exopolysaccharides and exopolysaccharide-producing Lactobacillus on the intestinal microbiome of zebrafish (Danio rerio)
Source: BMC Microbiol. 2020 Oct 6;20:300. doi: 10.1186/s12866-020-01990-6 (PMC7539446; doi:10.1186/s12866-020-01990-6)
Supplement: Supplementary file 6 — Additional file 6. The abundance of bacteria at phyla level. [file 12866_2020_1990_MOESM6_ESM.xlsx]

## Sheet: Sheet1
Taxon	HNUB20_1	HNUB20_2	HNUB20_3	HNUB20_4	HNUB20_5	EPS_1	EPS_2	EPS_3	EPS_4	EPS_5	Con_1	Con_2	Con_3	Con_4	Con_5
Proteobacteria	0.82955	0.708491	0.931675	0.858189	0.195074	0.798945	0.746277	0.854469	0.893745	0.886972	0.811292	0.837684	0.711304	0.660258	0.829582
Fusobacteria	0.0404055	0.185272	0.0120745	0.00426646	0.347706	0.028169	0.156115	0.0153165	0.00335082	0.0119717	0.00522155	0.00336028	0.00218415	0.00805903	0.0550796
Tenericutes	0.0145033	0.062081	0.00368538	0.0035877	0.398664	0.0472872	0.0310484	0.00384129	0.00305944	0.00145405	0.00522155	0.0306808	0.000825123	0.00932129	0.000145201
Firmicutes	0.0313349	0.0155931	0.0185724	0.0518763	0.0358595	0.0515948	0.0311454	0.0575221	0.0126748	0.0244765	0.0720769	0.0803058	0.168228	0.121225	0.0351387
Actinobacteria	0.0619907	0.0169533	0.021094	0.0484825	0.0122919	0.0222158	0.0223645	0.0404065	0.0456002	0.035285	0.0555827	0.0249343	0.062321	0.0859792	0.0328638
Bacteroidetes	0.00237679	0.00495482	0.00756474	0.00809658	0.00358111	0.0316538	0.00882938	0.0134202	0.00276807	0.0212776	0.0291821	0.0128567	0.0384895	0.067725	0.0328154
Cyanobacteria	0.00577222	0.00306033	0.00223063	0.00518763	0.000822687	0.00842166	0.00126134	0.00675873	0.0106838	0.00436216	0.00731993	0.00525957	0.00378586	0.0221866	0.00634045
Planctomycetes	0.00873108	4.85767e-05	0.000290951	0.00896926	0.00256485	0.00353323	0.000291078	0.000875231	0.00738151	0.000339279	0.00541675	0.000584397	0.00237829	0.00354403	0.00338803
Acidobacteria	0.000194024	0.0027203	0.00198817	0.00368467	0.000629113	0.00484004	0.0011158	0.00369542	0.00325369	0.00620396	0.000927191	0.000779195	0.00398	0.00650549	0.00169401
Chloroflexi	0.0024253	0.00014573	0	0	0	0	0	0	0.012772	0.00431369	0.00219598	0	0.00029122	0.00674823	0.000290402
[Thermi]	0.00145518	0.000194307	0	0	0.000532327	0	4.85131e-05	0.00320918	0.00262238	0.000339279	0.000243998	0.000730496	0.00160171	0.00203903	9.68007e-05
Armatimonadetes	0.00048506	0	0.00024246	0.00058179	9.67867e-05	0.00179081	0.000194052	0	4.85625e-05	0.00242342	0.000487995	4.86997e-05	0.00223268	0.0016021	0.000242002
Verrucomicrobia	0	0	0	0	0.00154859	0	0.000194052	0	0	0	0	0	0	0	0
WPS-2	0	0.000194307	0	0.00213323	9.67867e-05	0.000726006	0.000388105	4.86239e-05	0.00121406	0	0.00117119	0	0.000873659	9.70968e-05	0.000387203
OD1	0	0	9.69838e-05	9.6965e-05	0	0.000338803	0.000533644	0.000145872	0.000825563	0.000193874	0.000243998	0	0.000485366	0.00092242	0.000726006
Gemmatimonadetes	0	0	0	0.00310288	0	0	0	0.000194496	0	0	0.00146399	0	0	0.00194194	0.000338803
Elusimicrobia	0.000436554	0	0.000484919	0	0.00014518	0.000193601	0	9.72479e-05	0	0.000193874	0.000243998	9.73994e-05	0.00043683	0.000436936	0.000290402
Nitrospirae	0	0.000194307	0	0.00159992	0	0	0.000194052	0	0	0.000193874	0.000536795	0.000681796	0.000194146	0.00121371	0.000580804
Chlamydiae	0	0	0	0.000145447	9.67867e-05	0	0	0	0	0	4.87995e-05	0.000584397	9.70732e-05	0	0
TM7	0	0	0	0	0.00029036	0	0	0	0	0	0.00112239	0	0	0	0
Spirochaetes	0.000339542	9.71534e-05	0	0	0	0	0	0	0	0	0	0	9.70732e-05	0.000194194	0
Chlorobi	0	0	0	0	0	0.000290402	0	0	0	0	0	0	0.000194146	0	0
GN04	0	0	0	0	0	0	0	0	0	0	0	0	0	0	0
TM6	0	0	0	0	0	0	0	0	0	0	0	0	0	0	0
Lentisphaerae	0	0	0	0	0	0	0	0	0	0	0	0	0	0	0
GAL15	0	0	0	0	0	0	0	0	0	0	0	0	0	0	0
No blast hit;Other	0	0	0	0	0	0	0	0	0	0	0	0.00141229	0	0	0
NC10	0	0	0	0	0	0	0	0	0	0	0	0	0	0	0
AD3	0	0	0	0	0	0	0	0	0	0	0	0	0	0	0
FBP	0	0	0	0	0	0	0	0	0	0	0	0	0	0	0
SR1	0	0	0	0	0	0	0	0	0	0	0	0	0	0	0
