# Supplementary material for: The effects of exopolysaccharides and exopolysaccharide-producing Lactobacillus on the intestinal microbiome of zebrafish (Danio rerio)
Source: BMC Microbiol. 2020 Oct 6;20:300. doi: 10.1186/s12866-020-01990-6 (PMC7539446; doi:10.1186/s12866-020-01990-6)
Supplement: Supplementary file 7 — Additional file 7. The abundance of core genera. [file 12866_2020_1990_MOESM7_ESM.xlsx]

## Sheet: Sheet1
Taxon	HNUB20_D0	HNUB20_D1	HNUB20_D3	HNUB20_D7	Con_D0	Con_D1	Con_D3	Con_D7	EPS_D0	EPS_D1	EPS_D3	EPS_D7
Pelomonas	0.319747	0.519718	0.313144	0.425832	0.319747	0.472682	0.507828	0.24968	0.319747	0.46612	0.329804	0.474359
Ochrobactrum	0.18614	0.101305	0.0912432	0.0579398	0.18614	0.168417	0.123178	0.152489	0.18614	0.14239	0.19927	0.115729
Ralstonia	0.052473	0.115032	0.0583219	0.0804351	0.052473	0.09472	0.094059	0.0616866	0.052473	0.093989	0.0631949	0.0953438
Cetobacterium	0.000467353	0.0121051	0.11934	0.117945	0.000467353	0.00181637	0.00818416	0.0146543	0.000467353	0.00498213	0.00900438	0.0428007
Vibrio	4.87258e-05	0.00120589	0.0362975	0.0151706	4.87258e-05	0.000165137	0.00214619	0.127827	4.87258e-05	0.0011431	0.0206155	0.0108381
Aeromonas	0.00196441	0.00803991	0.0667944	0.0257536	0.00196441	0.00467892	0.0209968	0.015971	0.00196441	0.0100661	0.00626306	0.0178012
Acinetobacter	0.0185916	0.00663457	0.00319879	0.00592199	0.0185916	0.00985482	0.0129226	0.0293531	0.0185916	0.0118325	0.0219388	0.00986253
Sediminibacterium	0.0270566	0.00676367	0.00342625	0.00395659	0.0270566	0.0119264	0.00505055	0.0318605	0.0270566	0.01606	0.0198377	0.013127
Sphingomonas	0.0212921	0.012168	0.00906759	0.00760454	0.0212921	0.00679986	0.0137618	0.0209618	0.0212921	0.00827341	0.0134271	0.0163065
other	0.372219	0.217028	0.299167	0.25944	0.372219	0.228939	0.211873	0.295517	0.372219	0.245144	0.316645	0.203832
