# Supplementary material for: The effects of exopolysaccharides and exopolysaccharide-producing Lactobacillus on the intestinal microbiome of zebrafish (Danio rerio)
Source: BMC Microbiol. 2020 Oct 6;20:300. doi: 10.1186/s12866-020-01990-6 (PMC7539446; doi:10.1186/s12866-020-01990-6)
Supplement: Supplementary file 8 — Additional file 8. The abundance of metabolic pathways in level 2. [file 12866_2020_1990_MOESM8_ESM.xlsx]

## Sheet: Sheet2
	HNUB20_1	HNUB20_2	HNUB20_3	HNUB20_4	HNUB20_5	Con_1	Con_2	Con_3	Con_4	Con_5	EPS_1	EPS_2	EPS_3	EPS_4	EPS_5
Amino Acid Metabolism	0.0984102	0.0971947	0.0975466	0.0988406	0.0887883	0.100808	0.0974021	0.100034	0.102497	0.0983996	0.0972967	0.0972566	0.0993743	0.100637	0.0990781
Biosynthesis of Other Secondary Metabolites	0.00719746	0.00713231	0.00717338	0.00736754	0.00684067	0.00770306	0.00678257	0.00817493	0.00836985	0.00711106	0.00741893	0.0070727	0.00729856	0.00768545	0.00749774
Cancers	0.00102362	0.00102315	0.00093066	0.00109037	0.00105026	0.0013318	0.00127996	0.00127409	0.00145261	0.0013995	0.00112971	0.00100534	0.00112376	0.00131035	0.00116759
Carbohydrate Metabolism	0.0908206	0.0926067	0.0890022	0.0907507	0.102441	0.0932425	0.0923951	0.0953533	0.0967358	0.0927028	0.0928547	0.0927294	0.091139	0.0921026	0.0912576
Cardiovascular Diseases	0.000107669	9.89961e-05	8.90532e-05	0.000143429	0.000150395	0.000221346	0.000168596	0.000175743	0.000233316	0.000191158	0.000140884	9.0582e-05	0.000139681	0.000218502	0.00016756
Cell Communication	0	0	0	0	5.4746e-07	0	0	0	1.8628e-07	1.77107e-07	0	0	0	0	0
Cell Growth and Death	0.0054134	0.00526657	0.00539881	0.00566265	0.00562805	0.0059984	0.00540169	0.00578914	0.00593572	0.00546343	0.00558524	0.00520652	0.00554971	0.00611147	0.00582531
Cell Motility	0.0415859	0.0387388	0.0445567	0.0420106	0.0175422	0.0360344	0.0393736	0.0359753	0.0293815	0.0363659	0.0398089	0.0396857	0.039822	0.037534	0.0409143
Cellular Processes and Signaling	0.040443	0.0406759	0.0412718	0.0403162	0.0308188	0.0391226	0.0404242	0.0392558	0.0377964	0.0419094	0.0396063	0.0410105	0.0401335	0.0385158	0.040185
Circulatory System	0.000780439	0.000718904	0.000856903	0.000808662	0.000230715	0.000727092	0.000721496	0.000605235	0.000563404	0.000654854	0.000760457	0.000745797	0.00077037	0.000748581	0.000801973
Digestive System	0.00040357	0.00038542	0.000403634	0.000433139	0.000158529	0.000494384	0.000471982	0.0004141	0.000539126	0.000519839	0.000414635	0.00040971	0.000448486	0.000468835	0.000438394
Endocrine System	0.00380973	0.00359523	0.00378683	0.00373842	0.00212086	0.00339167	0.00320213	0.00327829	0.00326217	0.00291982	0.0035487	0.00363187	0.00364089	0.00350883	0.00361563
Energy Metabolism	0.055829	0.0561675	0.0562288	0.0558484	0.0587401	0.0546226	0.0528836	0.055749	0.0540562	0.0521482	0.0554557	0.0564073	0.0549772	0.054511	0.0555884
Environmental Adaptation	0.00141592	0.00146388	0.00144997	0.00142002	0.00146524	0.00135436	0.00146346	0.001498	0.00131998	0.0014627	0.00145086	0.00143003	0.00138518	0.00135517	0.0014057
Enzyme Families	0.0180124	0.0180714	0.0179967	0.0178999	0.0175663	0.0175027	0.0181602	0.0182689	0.0178104	0.0182722	0.0179397	0.01807	0.0177596	0.0172702	0.0177165
Excretory System	0.000271077	0.00027778	0.000241363	0.000261717	0.000234782	0.000258568	0.000270629	0.000226617	0.000307455	0.000287179	0.000254279	0.000287187	0.000272455	0.000257728	0.000255101
Folding, Sorting and Degradation	0.0237037	0.0235431	0.0241319	0.0233058	0.0257295	0.0222262	0.0226383	0.0228016	0.021785	0.0227055	0.0233747	0.0233572	0.0230807	0.0221851	0.0231306
Genetic Information Processing	0.0244263	0.0251926	0.0246342	0.0244144	0.0277872	0.0248091	0.0252318	0.0247122	0.0249958	0.0260005	0.0245975	0.0249699	0.0245006	0.0245945	0.0245302
Glycan Biosynthesis and Metabolism	0.0175051	0.0177517	0.0178251	0.0172333	0.0148309	0.0163505	0.0167095	0.0168986	0.016754	0.0180485	0.0172538	0.0178377	0.0171471	0.016136	0.0172945
Immune System	0.000522331	0.000536208	0.000536817	0.000507897	0.000381814	0.000475493	0.0005021	0.00057008	0.000471599	0.000535248	0.000492965	0.000527364	0.00051074	0.000494812	0.000503556
Immune System Diseases	0.000553069	0.000546951	0.00056057	0.000519257	0.000792018	0.000409556	0.000448698	0.000463082	0.000371567	0.000402476	0.000521954	0.000537161	0.000486393	0.000416266	0.000488637
Infectious Diseases	0.00438645	0.00454315	0.0043222	0.00431425	0.00387344	0.00425038	0.0062898	0.00418414	0.00426457	0.0070177	0.00445078	0.00429992	0.00437944	0.00423089	0.00435338
Lipid Metabolism	0.0343097	0.0338827	0.0338828	0.0345947	0.0305422	0.0354552	0.0343762	0.0335293	0.0366035	0.0344023	0.0347631	0.0338316	0.0349307	0.0357158	0.0347724
Membrane Transport	0.131941	0.1322	0.129121	0.133504	0.118711	0.146117	0.14418	0.139419	0.149874	0.146776	0.132865	0.132838	0.138728	0.147004	0.135834
Metabolic Diseases	0.000690054	0.000702577	0.000653511	0.000657031	0.00099802	0.000644112	0.000808632	0.000739366	0.000701003	0.000820243	0.000717705	0.000683862	0.000658857	0.00064112	0.000660491
Metabolism	0.0268817	0.0266138	0.0272669	0.0267618	0.0243628	0.025394	0.0248458	0.0254343	0.0243826	0.0239385	0.0265133	0.0273206	0.0263383	0.0258262	0.0265982
Metabolism of Cofactors and Vitamins	0.0408898	0.0410701	0.0408856	0.0406354	0.0406931	0.0403332	0.0399703	0.0410943	0.0404213	0.0406362	0.040192	0.0412663	0.0404393	0.039873	0.0405331
Metabolism of Other Amino Acids	0.0191867	0.0188769	0.0190269	0.0194275	0.0169	0.0196757	0.0191313	0.0187794	0.0196737	0.018871	0.0193111	0.0188365	0.0194511	0.0198369	0.0194658
Metabolism of Terpenoids and Polyketides	0.0193676	0.0185554	0.0191014	0.0195065	0.015589	0.0194315	0.0186737	0.0185965	0.0199272	0.0184452	0.0193092	0.0186354	0.0194159	0.0198007	0.0193706
Nervous System	0.00070607	0.000672768	0.000677803	0.000715564	0.000606038	0.00078662	0.000692065	0.00083808	0.000845898	0.000725815	0.000674587	0.000699332	0.000711231	0.000801341	0.000735714
Neurodegenerative Diseases	0.0044061	0.0040916	0.00460429	0.00460936	0.00280691	0.00465457	0.00454439	0.00393884	0.00418621	0.00445233	0.00448258	0.00409008	0.00451456	0.0047258	0.00467954
Nucleotide Metabolism	0.0309431	0.0319073	0.030659	0.0302446	0.0469438	0.02972	0.0307411	0.0319733	0.0303419	0.0303903	0.0315767	0.0310152	0.0301555	0.0294642	0.0301109
Poorly Characterized	0.0511473	0.0515144	0.0515862	0.0511887	0.0478217	0.0509886	0.0518332	0.0501918	0.0509535	0.0529582	0.0513618	0.0518212	0.0512013	0.0505266	0.051396
Replication and Repair	0.0684954	0.0704397	0.0685166	0.0672796	0.104023	0.0654974	0.0667752	0.0702151	0.0664318	0.0653695	0.069688	0.0690375	0.0668147	0.0645223	0.0667869
Sensory System	0	0	0	0	0	0	0	0	6.20934e-08	5.90358e-08	0	0	0	0	0
Signal Transduction	0.0271853	0.0266842	0.0282303	0.0270589	0.0177468	0.0243725	0.0264065	0.023752	0.0216734	0.0259601	0.0260555	0.0271689	0.026172	0.024751	0.0265518
Signaling Molecules and Interaction	0.00142458	0.00157366	0.0013287	0.00139881	0.00202584	0.00144923	0.00177559	0.00147456	0.00162182	0.00195119	0.00149712	0.00146968	0.00142623	0.00133832	0.00141394
Transcription	0.0215867	0.0216604	0.0214561	0.0216887	0.0211471	0.0223599	0.0228554	0.0233775	0.0230624	0.0234827	0.0217288	0.0215775	0.0219312	0.0218577	0.021693
Translation	0.0410386	0.0428661	0.0408197	0.0398984	0.0747063	0.038433	0.0400921	0.0430681	0.0388719	0.0385717	0.0422477	0.0410095	0.0395918	0.0379687	0.0394258
Transport and Catabolism	0.00298946	0.0028113	0.00296047	0.00298674	0.00200441	0.0029991	0.00294004	0.00288275	0.00316962	0.00305938	0.00296006	0.00277003	0.00300595	0.00293574	0.0030215
Xenobiotics Biodegradation and Metabolism	0.0401895	0.0383465	0.0402788	0.0409571	0.0252001	0.040354	0.0371373	0.0349936	0.0383543	0.0346717	0.0396979	0.0393607	0.0405739	0.0421177	0.0407351
